# Supplementary material for: Accelerometer data from the performance of sit-to-stand test by elderly people
Source: Data Brief. 2020 Sep 23;33:106328. doi: 10.1016/j.dib.2020.106328 (PMC7522482; doi:10.1016/j.dib.2020.106328)
Supplement: Supplementary file 1 [file mmc1.xml]

<?xml version="1.0" encoding="utf-8" standalone="no"?>
<data>
  <datasets>
    <author>diogoluis.sequeira@gmail.com</author>
    <type>1</type>
    <dataset>
      <name>Sit-to-Stand Test Collected with Elderly People From Centre of Portugal</name>
      <caption />
      <description>This dataset includes accelerometer data collected with institutionalized elderly people from Centre of Portugal during the performance of Sit-to-Stand Test.</description>
      <filetype>
        <name />
      </filetype>
      <filesize />
      <source>0</source>
      <sourcename>Original Data</sourcename>
      <access>
        <type>1</type>
        <name>Data available in data repository</name>
        <reponame>Mendeley Data</reponame>
        <PersistentId>10.17632/335rmgrfw2.4</PersistentId>
        <deeplinkurl>https://data.mendeley.com/datasets/335rmgrfw2/4</deeplinkurl>
      </access>
    </dataset>
  </datasets>
</data>
